# Supplementary material for: Endothelial Dysfunction Markers in Ovarian Cancer: VTE Risk and Tumour Prognostic Outcomes
Source: Life (Basel). 2024 Dec 9;14(12):1630. doi: 10.3390/life14121630 (PMC11678387; doi:10.3390/life14121630)
Supplement: Supplementary file 1 [file life-14-01630-s001.zip]

Archive with 1 entries (1 files):
- life-3322051-supplementary.pdf
